# Supplementary material for: Genome-Wide Identification of the Aconitase Gene Family in Tomato (Solanum lycopersicum) and CRISPR-Based Functional Characterization of SlACO2 on Male-Sterility
Source: Int J Mol Sci. 2022 Nov 12;23(22):13963. doi: 10.3390/ijms232213963 (PMC9699144; doi:10.3390/ijms232213963)
Supplement: Supplementary file 1 [file ijms-23-13963-s001.zip]

Archive with 1 entries (1 files):
- ijms-2035388-supplementary.pdf
